# Supplementary material for: Comprehensive Review of Fungi on Coffee
Source: Pathogens. 2022 Mar 28;11(4):411. doi: 10.3390/pathogens11040411 (PMC9024902; doi:10.3390/pathogens11040411)
Supplement: Supplementary file 1 [file pathogens-11-00411-s001.zip]

Archive with 1 entries (1 files):
- pathogens-1622050-supplementary.pdf
